# Supplementary material for: Random Matrix Analysis for Gene Interaction Networks in Cancer Cells
Source: Sci Rep. 2018 Jul 13;8:10607. doi: 10.1038/s41598-018-28954-1 (PMC6045654; doi:10.1038/s41598-018-28954-1)
Supplement: Supplementary file 1 — Supplementary Table T1 [file 41598_2018_28954_MOESM1_ESM.xlsx]

## Sheet: Supplementary Table T1
RANDOM MATRIX ANALYSIS FOR GENE INTERACTION NETWORKS IN CANCER CELLS
Ayumi Kikkawa
Supplementary Table T1. (ID:236) The p-values of the one-sample Kolmogorov-Smirnov test in the segments of equal number of eigenvalues. The boundary eigenvalues x_low and x_high of each segment.
1) 100 eignevalues in each segments					2) 200 eignevalues in each segments					3) 300 eignevalues in each segments					4) 400 eignevalues in each segments
segment #	p-values	x_low	x_high		segment #	p-values	x_low	x_high		segment #	p-values	x_low	x_high		segment #	p-values	x_low	x_high
1	0.433399	-2.84982	-2.59443		1	0.154479	-2.84982	-2.42865		1	0.0983113	-2.84982	-2.25577		1	0.141744	-2.84982	-2.1286
2	0.21685	-2.59443	-2.42865		2	0.623018	-2.42865	-2.1286		2	0.163674	-2.25577	-1.9252		2	0.00286528	-2.1286	-1.73205
3	0.790778	-2.42865	-2.25577		3	0.104854	-2.1286	-1.9252		3	0.0407836	-1.9252	-1.64468		3	4.09926e-12	-1.73205	-1.41421
4	0.74909	-2.25577	-2.1286		4	0.0506109	-1.9252	-1.73205		4	8.80439e-15	-1.64468	-1.41421		4	0.00709648	-1.41421	-1.13102
5	0.410378	-2.1286	-2.02758		5	0.0735891	-1.73205	-1.56		5	0.0307669	-1.41421	-1.20689		5	6.2419e-142	-1.13102	-0.916019
6	0.252693	-2.02758	-1.9252		6	9.18622e-14	-1.56	-1.41421		6	3.09972e-35	-1.20689	-1		6	0.0188659	-0.916019	-0.70041
7	0.14458	-1.9252	-1.82482		7	0.162417	-1.41421	-1.27048		7	7.04792e-63	-1	-0.856634		7	0.107771	-0.70041	-0.433475
8	0.164963	-1.82482	-1.73205		8	0.0285188	-1.27048	-1.13102		8	0.066269	-0.856634	-0.70041		8	4.34898e-176	-0.433475	-1.03562e-15
9	0.244667	-1.73205	-1.64468		9	7.44523e-52	-1.13102	-1		9	0.0557585	-0.70041	-0.510204		9	0.277561	-1.03562e-15	-3.38355e-16
10	0.0198392	-1.64468	-1.56		10	2.061e-94	-1	-0.916019		10	4.50631e-23	-0.510204	-2.06881e-15		10	7.13617e-07	-3.38355e-16	2.9882e-16
11	0.0547651	-1.56	-1.47282		11	0.043937	-0.916019	-0.806466		11	0.132275	-2.06881e-15	-8.28785e-16		11	0.0120548	2.9882e-16	9.97911e-16
12	2.54289e-27	-1.47282	-1.41421		12	0.266463	-0.806466	-0.70041		12	0.166803	-8.28785e-16	-3.38355e-16		12	7.54443e-175	9.97911e-16	0.432457
13	0.124252	-1.41421	-1.3338		13	0.0735891	-0.70041	-0.57451		13	2.12395e-05	-3.38355e-16	1.37681e-16		13	0.136559	0.432457	0.699295
14	0.147552	-1.3338	-1.27048		14	0.179593	-0.57451	-0.433475		14	0.00573881	1.37681e-16	6.38261e-16		14	0.00529077	0.699295	0.915923
15	0.0712302	-1.27048	-1.20689		15	1.60674e-32	-0.433475	-2.06881e-15		15	0.845316	6.38261e-16	1.33438e-15		15	1.03509e-139	0.915923	1.13171
16	0.267744	-1.20689	-1.13102		16	0.991287	-2.06881e-15	-1.03562e-15		16	1.78745e-97	1.33438e-15	0.432457		16	0.0475415	1.13171	1.41421
17	0.518219	-1.13102	-1		17	0.732743	-1.03562e-15	-6.71773e-16		17	0.132794	0.432457	0.626343		17	8.5259e-12	1.41421	1.73205
18	2.54289e-27	-1	-1		18	0.0744727	-6.71773e-16	-3.38355e-16		18	0.0315893	0.626343	0.807524		18	0.00409759	1.73205	2.13318
19	2.24371e-31	-1	-1		19	0.0011406	-3.38355e-16	-1.96127e-17		19	1.84683e-07	0.807524	1		19	0.00695194	2.13318	2.85824
20	3.07167e-19	-1	-0.916019		20	2.1587e-05	-1.96127e-17	2.9882e-16		20	3.49477e-127	1	1.13171
21	0.21787	-0.916019	-0.856634		21	0.0356506	2.9882e-16	6.38261e-16		21	0.0136619	1.13171	1.33321
22	0.177639	-0.856634	-0.806466		22	0.448296	6.38261e-16	9.97911e-16		22	8.3629e-13	1.33321	1.55898
23	0.660556	-0.806466	-0.754036		23	0.818945	9.97911e-16	2.02059e-15		23	0.0100301	1.55898	1.82473
24	0.458476	-0.754036	-0.70041		24	3.78287e-30	2.02059e-15	0.432457		24	0.0406439	1.82473	2.13318
25	0.540722	-0.70041	-0.626286		25	0.626739	0.432457	0.571626		25	0.00405666	2.13318	2.60461
26	0.0198392	-0.626286	-0.57451		26	0.0735891	0.571626	0.699295
27	0.733941	-0.57451	-0.510204		27	0.0803345	0.699295	0.807524
28	0.314227	-0.510204	-0.433475		28	0.0059446	0.807524	0.915923
29	0.650622	-0.433475	-0.272433		29	7.4375e-92	0.915923	1
30	1.1219e-61	-0.272433	-2.06881e-15		30	7.44523e-52	1	1.13171
31	0.778954	-2.06881e-15	-1.38934e-15		31	0.168199	1.13171	1.26848
32	0.593902	-1.38934e-15	-1.03562e-15		32	0.238767	1.26848	1.41421
33	0.482736	-1.03562e-15	-8.28785e-16		33	9.18622e-14	1.41421	1.55898
34	0.905902	-8.28785e-16	-6.71773e-16		34	0.104854	1.55898	1.73205
35	0.243127	-6.71773e-16	-5.06572e-16		35	0.0506109	1.73205	1.9236
36	0.413869	-5.06572e-16	-3.38355e-16		36	0.119521	1.9236	2.13318
37	0.136294	-3.38355e-16	-1.74535e-16		37	0.0492773	2.13318	2.43383
38	0.00182113	-1.74535e-16	-1.96127e-17		38	0.0650677	2.43383	2.85824
39	0.00253231	-1.96127e-17	1.37681e-16
40	0.010105	1.37681e-16	2.9882e-16
41	0.0858477	2.9882e-16	4.65334e-16
42	0.549305	4.65334e-16	6.38261e-16
43	0.899328	6.38261e-16	8.07992e-16
44	0.411989	8.07992e-16	9.97911e-16
45	0.99988	9.97911e-16	1.33438e-15
46	0.68324	1.33438e-15	2.02059e-15
47	3.28847e-60	2.02059e-15	0.26602
48	0.803297	0.26602	0.432457
49	0.930195	0.432457	0.507199
50	0.341452	0.507199	0.571626
51	0.0198392	0.571626	0.626343
52	0.251197	0.626343	0.699295
53	0.105163	0.699295	0.754392
54	0.586769	0.754392	0.807524
55	0.0205399	0.807524	0.856222
56	0.217566	0.856222	0.915923
57	5.00898e-18	0.915923	1
58	1.963e-32	1	1
59	1.963e-32	1	1
60	0.518219	1	1.13171
61	0.720107	1.13171	1.20815
62	0.0646853	1.20815	1.26848
63	0.022496	1.26848	1.33321
64	0.252693	1.33321	1.41421
65	2.54289e-27	1.41421	1.47434
66	0.00730675	1.47434	1.55898
67	0.0198392	1.55898	1.64236
68	0.331781	1.64236	1.73205
69	0.164963	1.73205	1.82473
70	0.177803	1.82473	1.9236
71	0.117566	1.9236	2.02758
72	0.684671	2.02758	2.13318
73	0.087672	2.13318	2.26122
74	0.288504	2.26122	2.43383
75	0.00806574	2.43383	2.60461
76	0.537561	2.60461	2.85824
