# Supplementary material for: Random Matrix Analysis for Gene Interaction Networks in Cancer Cells
Source: Sci Rep. 2018 Jul 13;8:10607. doi: 10.1038/s41598-018-28954-1 (PMC6045654; doi:10.1038/s41598-018-28954-1)
Supplement: Supplementary file 2 — Supplementary Table T2 [file 41598_2018_28954_MOESM2_ESM.xlsx]

## Sheet: Supplementary Table T2
RANDOM MATRIX ANALYSIS FOR GENE INTERACTION NETWORKS IN CANCER CELLS
Ayumi Kikkawa
Supplementary Table T2. (ID:165) The p-values of the one-sample Kolmogorov-Smirnov test in the segments of equal number of eigenvalues. The boundary eigenvalues x_low and x_high of each segment.
1) 100 eignevalues in each segments					2) 200 eignevalues in each segments					3) 300 eignevalues in each segments					4) 400 eignevalues in each segments
segment #	p-values	x_low	x_high		segment #	p-values	x_low	x_high		segment #	p-values	x_low	x_high		segment #	p-values	x_low	x_high
1	0.903189	-5.90256	-5.57034		1	0.760014	-5.90256	-5.29656		1	0.197023	-5.90256	-5.05238		1	0.161947	-5.90256	-4.83573
2	0.865901	-5.57034	-5.29656		2	0.481313	-5.29656	-4.83573		2	0.768902	-5.05238	-4.44374		2	0.688155	-4.83573	-4.08631
3	0.44643	-5.29656	-5.05238		3	0.687583	-4.83573	-4.44374		3	0.925888	-4.44374	-3.91974		3	0.783371	-4.08631	-3.44576
4	0.991765	-5.05238	-4.83573		4	0.901996	-4.44374	-4.08631		4	0.940135	-3.91974	-3.44576		4	0.970233	-3.44576	-2.86305
5	0.43657	-4.83573	-4.63145		5	0.289824	-4.08631	-3.75623		5	0.574775	-3.44576	-3.00367		5	0.973791	-2.86305	-2.32211
6	0.205726	-4.63145	-4.44374		6	0.992465	-3.75623	-3.44576		6	0.452434	-3.00367	-2.5862		6	0.900407	-2.32211	-1.80711
7	0.597099	-4.44374	-4.25979		7	0.448426	-3.44576	-3.14744		7	0.874044	-2.5862	-2.19059		7	0.348925	-1.80711	-1.312
8	0.901268	-4.25979	-4.08631		8	0.432825	-3.14744	-2.86305		8	0.889647	-2.19059	-1.80711		8	0.323244	-1.312	-0.830898
9	0.325301	-4.08631	-3.91974		9	0.90517	-2.86305	-2.5862		9	0.457043	-1.80711	-1.4349		9	0.516702	-0.830898	-0.36123
10	0.269438	-3.91974	-3.75623		10	0.916495	-2.5862	-2.32211		10	0.666839	-1.4349	-1.07025		10	0.695469	-0.36123	0.101451
11	0.994541	-3.75623	-3.59756		11	0.901853	-2.32211	-2.06087		11	0.712925	-1.07025	-0.71496		11	0.266588	0.101451	0.57206
12	0.952808	-3.59756	-3.44576		12	0.683989	-2.06087	-1.80711		12	0.447204	-0.71496	-0.36123		12	0.696297	0.57206	1.0604
13	0.635412	-3.44576	-3.29514		13	0.549859	-1.80711	-1.55711		13	0.487247	-0.36123	-0.0132228		13	0.949871	1.0604	1.57686
14	0.633507	-3.29514	-3.14744		14	0.261787	-1.55711	-1.312		14	0.404567	-0.0132228	0.336718		14	0.732748	1.57686	2.12208
15	0.334398	-3.14744	-3.00367		15	0.198115	-1.312	-1.07025		15	0.701041	0.336718	0.694243		15	0.986796	2.12208	2.71048
16	0.325779	-3.00367	-2.86305		16	0.587133	-1.07025	-0.830898		16	0.590641	0.694243	1.0604		16	0.85198	2.71048	3.36473
17	0.481097	-2.86305	-2.72656		17	0.790403	-0.830898	-0.595272		17	0.734471	1.0604	1.4437		17	0.949263	3.36473	4.12196
18	0.913669	-2.72656	-2.5862		18	0.488263	-0.595272	-0.36123		18	0.764629	1.4437	1.84638		18	0.467549	4.12196	5.08146
19	0.576114	-2.5862	-2.45327		19	0.564659	-0.36123	-0.128154		19	0.937352	1.84638	2.26315		19	0.127227	5.08146	6.76581
20	0.780497	-2.45327	-2.32211		20	0.960493	-0.128154	0.101451		20	0.911596	2.26315	2.71048
21	0.966878	-2.32211	-2.19059		21	0.456919	0.101451	0.336718		21	0.916047	2.71048	3.19382
22	0.843172	-2.19059	-2.06087		22	0.472898	0.336718	0.57206		22	0.522764	3.19382	3.72589
23	0.446118	-2.06087	-1.93555		23	0.817719	0.57206	0.8142		23	0.600441	3.72589	4.33527
24	0.999075	-1.93555	-1.80711		24	0.481568	0.8142	1.0604		24	0.562126	4.33527	5.08146
25	0.661206	-1.80711	-1.68239		25	0.775775	1.0604	1.31453		25	0.926055	5.08146	6.17166
26	0.684233	-1.68239	-1.55711		26	0.891012	1.31453	1.57686
27	0.618927	-1.55711	-1.4349		27	0.976354	1.57686	1.84638
28	0.689622	-1.4349	-1.312		28	0.700919	1.84638	2.12208
29	0.362397	-1.312	-1.19014		29	0.748176	2.12208	2.41023
30	0.595912	-1.19014	-1.07025		30	0.897098	2.41023	2.71048
31	0.702562	-1.07025	-0.951124		31	0.853811	2.71048	3.02895
32	0.610355	-0.951124	-0.830898		32	0.800074	3.02895	3.36473
33	0.996188	-0.830898	-0.71496		33	0.566528	3.36473	3.72589
34	0.594243	-0.71496	-0.595272		34	0.715246	3.72589	4.12196
35	0.349967	-0.595272	-0.478428		35	0.730954	4.12196	4.56238
36	0.934962	-0.478428	-0.36123		36	0.770052	4.56238	5.08146
37	0.459119	-0.36123	-0.243018		37	0.868962	5.08146	5.74156
38	0.94334	-0.243018	-0.128154		38	0.661352	5.74156	6.76581
39	0.544504	-0.128154	-0.0132228
40	0.695683	-0.0132228	0.101451
41	0.383313	0.101451	0.218114
42	0.998598	0.218114	0.336718
43	0.556967	0.336718	0.451504
44	0.592407	0.451504	0.57206
45	0.727655	0.57206	0.694243
46	0.576537	0.694243	0.8142
47	0.875385	0.8142	0.937605
48	0.72263	0.937605	1.0604
49	0.982847	1.0604	1.18712
50	0.878949	1.18712	1.31453
51	0.398533	1.31453	1.4437
52	0.731616	1.4437	1.57686
53	0.795231	1.57686	1.70865
54	0.739095	1.70865	1.84638
55	0.668136	1.84638	1.98168
56	0.888443	1.98168	2.12208
57	0.795908	2.12208	2.26315
58	0.811934	2.26315	2.41023
59	0.791033	2.41023	2.55903
60	0.870028	2.55903	2.71048
61	0.823269	2.71048	2.86867
62	0.391	2.86867	3.02895
63	0.997947	3.02895	3.19382
64	0.644389	3.19382	3.36473
65	0.881278	3.36473	3.54085
66	0.895639	3.54085	3.72589
67	0.951399	3.72589	3.91972
68	0.684916	3.91972	4.12196
69	0.979577	4.12196	4.33527
70	0.666356	4.33527	4.56238
71	0.973078	4.56238	4.8113
72	0.638175	4.8113	5.08146
73	0.91568	5.08146	5.38539
74	0.690493	5.38539	5.74156
75	0.8432	5.74156	6.17166
76	0.919767	6.17166	6.76581
